# Supplementary material for: Error correction and statistical analyses for intra-host comparisons of feline immunodeficiency virus diversity from high-throughput sequencing data
Source: BMC Bioinformatics. 2015 Jun 30;16:202. doi: 10.1186/s12859-015-0607-z (PMC4486422; doi:10.1186/s12859-015-0607-z)
Supplement: Additional file 2: — All significant substitutions at individual site analysis. [file 12859_2015_607_MOESM2_ESM.xlsx]

## Sheet: sig_sub.csv
All significant substitutions at individual site analysis (false discovery rate control at significance level of 0.1)
Locus: the coordinatereferenced to FIV genome; Type: the type of minor allele (e.g. AtoT is substitution from A to T); Effect: infection effect, tissue effect, infection*tissue interaction effect; p: p-value from ANOVA; BH: false discovery rate from Benjamini Hochberg method
Locus	Type	Effect	p	BH
4221	GtoT	infection*tissue	1.81e-06	0.000315561
4250	AtoT	infection*tissue	0.000790822	0.0534326
4266	AtoC	infection*tissue	2.55e-07	6.27e-05
4270	AtoC	infection*tissue	0.000459639	0.0345126
4273	AtoT	infection*tissue	9.29e-07	0.000186781
4312	AtoT	infection*tissue	2.39e-10	1.95e-07
4322	AtoT	infection*tissue	1.23e-06	0.000239348
4328	GtoT	infection*tissue	3.52e-10	2.56e-07
4347	AtoT	infection*tissue	4.76e-05	0.00555225
4356	TtoA	infection*tissue	1.7e-10	1.48e-07
4363	AtoT	infection*tissue	2.04e-06	0.000350627
4413	TtoG	infection*tissue	2.83e-05	0.00351612
4438	AtoC	infection*tissue	0.00104956	0.0659255
4468	GtoA	infection*tissue	0.000558703	0.0398877
4483	AtoT	infection*tissue	4.85e-07	0.000113052
4504	GtoC	infection*tissue	3.32e-06	0.000541463
4505	GtoT	infection*tissue	8.4e-05	0.00890609
4522	AtoG	infection*tissue	5.4e-05	0.00608018
4527	GtoC	infection*tissue	0.000123351	0.0119376
4532	CtoA	infection*tissue	0.000408304	0.0311958
4570	AtoC	infection*tissue	1.61e-06	0.000288951
4626	TtoA	infection*tissue	3.26e-05	0.00398478
4626	TtoG	infection*tissue	0.00146571	0.0874404
4645	CtoG	infection*tissue	4.06e-06	0.000639012
4661	TtoC	infection*tissue	9.57e-07	0.000189443
4706	GtoC	infection*tissue	1.56e-06	0.000282615
4730	CtoA	infection*tissue	1.32e-06	0.000250733
4740	CtoT	infection*tissue	0.000733526	0.0507064
4741	AtoT	infection*tissue	0.00100975	0.0643531
4746	TtoG	infection*tissue	2.86e-05	0.0035207
4756	CtoT	infection*tissue	0.000118477	0.0115869
4757	AtoC	infection*tissue	5.57e-05	0.00621608
4787	GtoC	infection*tissue	0.000831489	0.0551442
4799	AtoG	infection*tissue	0.000687585	0.0477835
4800	AtoT	infection*tissue	7.41e-07	0.000161325
4839	AtoC	infection*tissue	0.00103975	0.0659255
4854	CtoA	infection*tissue	1.37e-05	0.00184316
4877	AtoT	infection*tissue	3.19e-06	0.000528301
4981	AtoG	infection*tissue	0.00018451	0.016288
4985	GtoA	infection*tissue	0.00117586	0.0724652
4992	CtoT	infection*tissue	0.000577767	0.0408028
5044	TtoA	infection*tissue	2.22e-05	0.00281362
5055	CtoA	infection*tissue	5.45e-08	1.66e-05
5089	AtoC	infection*tissue	0.000227397	0.0194179
5095	AtoG	infection*tissue	0.00156925	0.0919381
5111	AtoT	infection*tissue	0.00013349	0.0125598
5117	CtoA	infection*tissue	1.21e-17	7.88e-14
5131	GtoA	infection*tissue	0.000115583	0.0114401
5145	GtoC	infection*tissue	9.4e-05	0.00982626
5154	TtoG	infection*tissue	8.63e-16	2.82e-12
5204	CtoA	infection*tissue	3.46e-06	0.000558425
5207	AtoC	infection*tissue	0.00021113	0.0183894
5242	TtoA	infection*tissue	2.52e-07	6.27e-05
5252	AtoC	infection*tissue	5.41e-06	0.000793916
5263	TtoG	infection*tissue	3.08e-06	0.000515863
5281	CtoA	infection*tissue	8.98e-10	4.72e-07
5285	TtoG	infection*tissue	0.000319821	0.025793
5292	GtoC	infection*tissue	0.00136493	0.0821789
5315	AtoG	infection*tissue	0.000169503	0.0152728
5324	TtoG	infection*tissue	0.000140199	0.0130836
5335	AtoC	infection*tissue	1.32e-07	3.75e-05
5362	AtoC	infection*tissue	0.00113523	0.0702926
5410	TtoG	infection*tissue	3.85e-06	0.000612737
5416	AtoT	infection*tissue	0.000757117	0.0517892
5444	TtoA	infection*tissue	1.57e-18	2.05e-14
5454	TtoG	infection*tissue	2.25e-07	5.76e-05
5463	GtoC	infection*tissue	0.00129375	0.0786178
5507	CtoG	infection*tissue	0.000217488	0.0187221
5532	AtoC	infection*tissue	2.19e-07	5.73e-05
5540	AtoC	infection*tissue	0.000252064	0.0212466
5579	CtoG	infection*tissue	8.24e-07	0.000170813
5590	CtoG	infection*tissue	0.000351897	0.0279453
5617	GtoA	infection*tissue	0.000149881	0.0138879
5624	GtoC	infection*tissue	1.66e-09	8.33e-07
5625	TtoA	infection*tissue	5.12e-05	0.00586775
5632	AtoG	infection*tissue	0.00158372	0.0923717
5637	GtoT	infection*tissue	3.2e-09	1.44e-06
5658	GtoT	infection*tissue	9.03e-10	4.72e-07
5668	TtoG	infection*tissue	6.69e-10	3.8e-07
5722	GtoC	infection*tissue	0.00131069	0.0792784
5738	CtoG	infection*tissue	4.83e-09	2.1e-06
5791	GtoA	infection*tissue	0.000662055	0.046504
5862	GtoT	infection*tissue	2.33e-06	0.000394542
5866	GtoC	infection*tissue	8.45e-05	0.00890609
5925	AtoC	infection*tissue	0.00150424	0.0889268
5930	AtoT	infection*tissue	0.000131926	0.0125598
5974	TtoG	infection*tissue	0.00013232	0.0125598
5982	TtoC	infection*tissue	0.000109177	0.0109723
6004	AtoC	infection*tissue	7.62e-05	0.00829818
6021	AtoG	infection*tissue	1.79e-06	0.000315561
6028	CtoT	infection*tissue	0.000105255	0.010828
6044	AtoT	infection*tissue	1.42e-06	0.000261713
6058	TtoG	infection*tissue	4.12e-05	0.00489795
6216	TtoG	infection*tissue	0.000667496	0.0466355
6217	CtoA	infection*tissue	0.00018195	0.0161975
6222	AtoT	infection*tissue	3.73e-07	9.03e-05
6282	AtoC	infection*tissue	0.0005185	0.0378087
6286	TtoG	infection*tissue	0.000217815	0.0187221
6357	CtoT	infection*tissue	0.00108431	0.0677822
6436	TtoA	infection*tissue	0.000521559	0.0378087
6501	TtoC	infection*tissue	0.00172845	0.0986123
6537	AtoG	infection*tissue	1.13e-05	0.00155072
6542	AtoG	infection*tissue	5.35e-05	0.00607416
6565	AtoC	infection*tissue	0.000106716	0.0108434
6639	AtoG	infection*tissue	0.000287838	0.0236516
6641	AtoT	infection*tissue	6.23e-10	3.7e-07
6659	CtoT	infection*tissue	0.00142531	0.0854204
6665	AtoC	infection*tissue	1.85e-05	0.00238532
6669	AtoC	infection*tissue	5.03e-05	0.00581564
6679	AtoT	infection*tissue	0.000780272	0.0530951
6702	TtoA	infection*tissue	1.06e-16	4.6e-13
6768	AtoT	infection*tissue	4.97e-06	0.00073831
6776	AtoT	infection*tissue	8.13e-07	0.000170813
6806	GtoT	infection*tissue	4.46e-08	1.42e-05
6854	TtoG	infection*tissue	0.000254982	0.0213548
6860	AtoC	infection*tissue	1.38e-05	0.00184316
6872	CtoA	infection*tissue	2.46e-08	9.14e-06
6891	AtoC	infection*tissue	5.76e-05	0.00637362
6908	TtoA	infection*tissue	0.000401904	0.0308875
6941	TtoA	infection*tissue	4.42e-06	0.00066306
6970	GtoC	infection*tissue	4.48e-13	9.76e-10
6990	AtoC	infection*tissue	0.00113327	0.0702926
7055	TtoG	infection*tissue	0.000352926	0.0279453
7066	AtoG	infection*tissue	1.03e-05	0.00145848
7079	AtoC	infection*tissue	0.00100727	0.0643531
7148	GtoC	infection*tissue	1.47e-07	4.09e-05
7153	CtoG	infection*tissue	0.00168731	0.0971135
7178	GtoT	infection*tissue	2.4e-09	1.12e-06
7187	GtoT	infection*tissue	0.00129176	0.0786178
7219	CtoA	infection*tissue	7.94e-12	1.15e-08
7247	AtoC	infection*tissue	1.09e-07	3.16e-05
7298	AtoT	infection*tissue	0.000302973	0.024586
7303	TtoA	infection*tissue	0.000496523	0.0367245
7317	TtoA	infection*tissue	6.76e-14	1.77e-10
7317	TtoG	infection*tissue	4.41e-06	0.00066306
7321	GtoT	infection*tissue	4.8e-10	3.18e-07
7335	TtoG	infection*tissue	0.000111628	0.0111329
7344	GtoT	infection*tissue	4.11e-08	1.38e-05
7370	GtoC	infection*tissue	2.38e-05	0.00299472
7403	GtoA	infection*tissue	0.000107064	0.0108434
7405	CtoG	infection*tissue	3.34e-10	2.56e-07
7409	GtoC	infection*tissue	4.57e-07	0.000108608
7416	AtoC	infection*tissue	1.76e-07	4.69e-05
7423	CtoT	infection*tissue	0.000500342	0.0367245
7441	AtoC	infection*tissue	5.62e-12	9.18e-09
7451	CtoG	infection*tissue	0.00043967	0.033397
7458	GtoT	infection*tissue	2.4e-09	1.12e-06
7478	GtoA	infection*tissue	0.00151878	0.0893825
7502	GtoT	infection*tissue	0.00104668	0.0659255
7509	AtoG	infection*tissue	0.00165605	0.0957355
7520	AtoC	infection*tissue	4.69e-05	0.00552136
7605	AtoC	infection*tissue	0.00049852	0.0367245
7608	TtoA	infection*tissue	0.000493459	0.0367245
7673	GtoC	infection*tissue	5.86e-10	3.65e-07
7679	AtoC	infection*tissue	0.000837112	0.0552367
7688	TtoC	infection*tissue	0.000930224	0.0601652
7697	CtoT	infection*tissue	0.000360394	0.0283647
7715	AtoT	infection*tissue	9.59e-05	0.00994315
7719	TtoA	infection*tissue	2.47e-08	9.14e-06
7724	GtoT	infection*tissue	0.000291247	0.0237821
7731	TtoG	infection*tissue	5.12e-07	0.000117457
7756	AtoG	infection*tissue	0.000523794	0.0378087
7778	TtoA	infection*tissue	9.79e-09	4.13e-06
7782	AtoT	infection*tissue	1.04e-05	0.00146682
7793	CtoG	infection*tissue	1.26e-06	0.000242845
7888	CtoG	infection*tissue	4.43e-11	4.82e-08
7897	TtoG	infection*tissue	7.35e-05	0.00807421
7898	GtoC	infection*tissue	0.000234529	0.0198969
7922	CtoG	infection*tissue	1.21e-10	1.22e-07
8000	GtoC	infection*tissue	2.87e-11	3.75e-08
8044	GtoT	infection*tissue	3.89e-08	1.34e-05
8045	AtoT	infection*tissue	1.54e-10	1.44e-07
8046	TtoC	infection*tissue	0.0012157	0.0745687
8051	TtoA	infection*tissue	1.08e-05	0.0015077
8052	AtoG	infection*tissue	0.00015367	0.0141388
8061	AtoG	infection*tissue	3.31e-05	0.00400136
8076	CtoG	infection*tissue	0.000566757	0.0402428
8106	CtoA	infection*tissue	6.04e-08	1.79e-05
8147	GtoC	infection*tissue	8.73e-06	0.00126716
8149	GtoT	infection*tissue	1.51e-05	0.0019702
8180	TtoG	infection*tissue	9.17e-07	0.000186781
8206	AtoT	infection*tissue	1.15e-05	0.00156195
8252	AtoG	infection*tissue	8.83e-06	0.00126716
8260	AtoG	infection*tissue	0.000738919	0.0508104
8276	AtoC	infection*tissue	0.000182245	0.0161975
8285	TtoG	infection*tissue	1.41e-08	5.58e-06
8306	TtoG	infection*tissue	0.000454387	0.0343154
8309	AtoC	infection*tissue	0.000796383	0.0534326
8333	CtoT	infection*tissue	1.39e-06	0.000258947
8342	CtoA	infection*tissue	5.71e-07	0.000126427
8345	TtoA	infection*tissue	0.000528972	0.0379726
8367	GtoC	infection*tissue	7.11e-13	1.33e-09
8374	TtoA	infection*tissue	0.000879625	0.0574615
8375	TtoA	infection*tissue	0.000366441	0.028668
8385	AtoG	infection*tissue	0.000896346	0.0582625
8393	GtoT	infection*tissue	4.86e-10	3.18e-07
8395	GtoT	infection*tissue	0.000342687	0.0274675
8397	AtoT	infection*tissue	0.00171037	0.0980086
8420	CtoA	infection*tissue	0.0004016	0.0308875
8438	GtoA	infection*tissue	0.00011884	0.0115869
8473	CtoT	infection*tissue	0.00160239	0.0930455
8475	TtoG	infection*tissue	1.47e-05	0.0019385
8484	AtoC	infection*tissue	0.000387208	0.0301123
8492	AtoC	infection*tissue	3.46e-11	4.11e-08
8493	AtoC	infection*tissue	1.32e-08	5.37e-06
8513	TtoC	infection*tissue	0.000965892	0.0621644
8546	CtoA	infection*tissue	0.000856434	0.0562277
8551	GtoC	infection*tissue	7.96e-05	0.00859115
8552	GtoC	infection*tissue	2.52e-08	9.14e-06
8574	GtoA	infection*tissue	0.000165555	0.0150206
8574	GtoC	infection*tissue	8.18e-07	0.000170813
8599	AtoC	infection*tissue	1.66e-07	4.52e-05
8604	TtoA	infection*tissue	0.000265192	0.0219287
8606	CtoG	infection*tissue	0.0001863	0.0163357
8613	TtoA	infection*tissue	5.37e-07	0.000120941
8624	TtoG	infection*tissue	4.24e-06	0.000660075
8628	GtoA	infection*tissue	0.000133625	0.0125598
8632	GtoC	infection*tissue	2.94e-08	1.04e-05
8646	TtoA	infection*tissue	1.86e-05	0.00238532
8661	AtoG	infection*tissue	0.000813663	0.0542373
8677	TtoA	infection*tissue	0.00150206	0.0889268
8704	AtoC	infection*tissue	4.22e-08	1.38e-05
8727	AtoT	infection*tissue	0.000797501	0.0534326
8733	AtoG	infection*tissue	0.000158346	0.0144671
8735	TtoA	infection*tissue	8.07e-05	0.00863754
8737	AtoG	infection*tissue	0.000259955	0.0216326
8738	TtoA	infection*tissue	5.18e-08	1.61e-05
8762	AtoC	infection*tissue	4.12e-05	0.00489795
8789	GtoC	infection*tissue	4.36e-06	0.00066306
5648	GtoT	infection	0.000979068	0.0888301
5870	AtoG	infection	0.000430273	0.0457034
6125	TtoG	infection	5.14e-05	0.00714692
6689	GtoT	infection	0.00100707	0.0907408
6752	TtoA	infection	0.000524198	0.0525631
6855	TtoG	infection	2.77e-06	0.000593242
6916	TtoG	infection	0.000126659	0.0162235
7243	TtoG	infection	0.000188165	0.0227627
7300	AtoG	infection	1.68e-05	0.00273707
7469	GtoA	infection	0.000496644	0.0506926
8071	TtoC	infection	0.000191565	0.0229614
8407	AtoT	infection	0.000525843	0.0525631
8421	CtoG	infection	1.43e-08	6.04e-06
4332	AtoT	tissue	2.37e-07	6.31e-05
4424	GtoA	tissue	0.000327054	0.0262432
4498	AtoT	tissue	0.00133539	0.081148
4560	GtoA	tissue	5.48e-07	0.000127929
4970	AtoT	tissue	0.000909541	0.0585377
5139	GtoC	tissue	0.0017564	0.0994164
5221	CtoG	tissue	0.000348529	0.0275971
5268	AtoG	tissue	0.000560771	0.0393896
5483	AtoC	tissue	0.00143892	0.0858421
5512	GtoT	tissue	2.04e-05	0.00264408
5556	CtoG	tissue	1.47e-06	0.000282169
5601	AtoC	tissue	7.2e-07	0.000162202
5746	CtoT	tissue	0.00175725	0.0994164
5785	AtoC	tissue	0.00053332	0.0380755
5870	AtoG	tissue	0.000135601	0.0124762
6041	AtoC	tissue	0.00109205	0.068266
6125	TtoG	tissue	0.000419034	0.0318295
6378	TtoC	tissue	0.000293144	0.0242701
6386	TtoG	tissue	6.7e-05	0.00684286
6509	CtoT	tissue	0.00158655	0.0937932
6610	GtoT	tissue	1.39e-07	3.95e-05
6683	AtoT	tissue	0.00171229	0.0985507
6851	TtoG	tissue	5.88e-05	0.00619762
6916	TtoG	tissue	0.0016513	0.097181
7073	GtoC	tissue	0.000857969	0.055768
7243	TtoG	tissue	0.000541148	0.0384244
7249	AtoC	tissue	0.000177281	0.0158642
7373	GtoA	tissue	0.00123439	0.0760721
7376	GtoC	tissue	0.00111073	0.0691032
7927	AtoC	tissue	5.78e-05	0.00614391
8131	GtoC	tissue	3.92e-08	1.31e-05
8301	AtoT	tissue	0.000560312	0.0393896
8337	TtoG	tissue	0.000769031	0.0517907
8396	AtoG	tissue	0.000717118	0.0485448
8774	AtoG	tissue	0.00175776	0.0994164
